# Supplementary material for: The Potential Role of the Methionine Aminopeptidase Gene PxMetAP1 in a Cosmopolitan Pest for Bacillus thuringiensis Toxin Tolerance
Source: Int J Mol Sci. 2022 Oct 27;23(21):13005. doi: 10.3390/ijms232113005 (PMC9656409; doi:10.3390/ijms232113005)
Supplement: Supplementary file 1 [file ijms-23-13005-s001.zip]

Archive with 1 entries (1 files):
- ijms-1928965-supplementary.pdf
